# Supplementary material for: OGT Binding Peptide-Tagged Strategy Increases Protein O-GlcNAcylation Level in E. coli
Source: Molecules. 2023 Feb 24;28(5):2129. doi: 10.3390/molecules28052129 (PMC10004047; doi:10.3390/molecules28052129)
Supplement: Supplementary file 1 [file molecules-28-02129-s001.zip]

Archive with 1 entries (1 files):
- molecules-2165824-supplementary.pdf
